# Supplementary material for: Expression of Concern: Differential expression and function of CAIX and CAXII in breast cancer: A comparison between tumorgraft models and cells
Source: PLoS One. 2025 Jul 3;20(7):e0327518. doi: 10.1371/journal.pone.0327518 (PMC12225858; doi:10.1371/journal.pone.0327518)
Supplement: S1 File — (XLSX) [file pone.0327518.s001.xlsx]

## Sheet: Sheet1
Time	UFH-1	UFH-2	UFH-3	UFH-4	CAIX-KO UFH-1	CAIX-KO UFH-2	CAIX-KO UFH-3	CAIX-KO UFH-4		T47D-1	T47D-2	T47D-3	T47D-4	CAXII-KO T47D-1	CAXII-KO T47D-2	CAXII-KO T47D-3	CAXII-KO T47D-4
day1	0.446917	0.44675	0.538333	0.403417	0.417083	0.2155	0.327	0.418083		0.377917	0.312583	0.410001	0.508083	0.38	0.373417	0.379167	0.479
day2	1.36558	1.3255	1.06142	1.13383	0.74725	0.3505	0.673167	0.753833		0.575333	0.433083	0.612409	0.595667	0.483492	0.637667	0.495167	0.755833
day3	2.78267	2.436	1.44008	2.17217	0.91425	0.8845	1.18733	1.4485		0.7445	0.674917	0.610263	0.760833	0.571439	0.686667	0.624917	0.73975
day4	3.44892	2.65692	3.19033	2.6095	1.67617	1.45008	1.698	1.69367		0.77575	0.775667	1.05066	0.985917	0.740712	0.874417	0.803917	0.86425
composite	UFH day 1	UFH day 1	UFH day 2	UFH day 2	UFH day 3	UFH day 3	UFH day 4	UFH day 4		T47D day 1	T47D day 1	T47D day 2	T47D day 2	T47D day 3	T47D day 3	T47D day 4	T47D day 4
		CAIX KO		CAIX KO		CAIX KO		CAIX KO			CAXII KO		CAXII KO		CAXII KO		CAXII KO
	0.446917	0.417083	1.36558	0.74725	2.78267	0.91425	3.44892	1.67617		0.377917	0.38	0.575333	0.483492	0.7445	0.571439	0.77575	0.740712
	0.44675	0.2155	1.3255	0.3505	2.436	0.8845	2.65692	1.45008		0.312583	0.373417	0.433083	0.637667	0.674917	0.686667	0.775667	0.874417
	0.538333	0.327	1.06142	0.673167	1.44008	1.18733	3.19033	1.698		0.410001	0.379167	0.612409	0.495167	0.610263	0.624917	1.05066	0.803917
	0.403417	0.418083	1.13383	0.753833	2.17217	1.4485	2.6095	1.68367		0.508083	0.479	0.595667	0.755833	0.760833	0.73975	0.985917	0.86425
mean	0.458854	0.344417	1.22158	0.631188	2.20773	1.10865	2.97642	1.62698		0.402146	0.402896	0.554123	0.59304	0.697628	0.655693	0.896998	0.820824
SDDEV	0.0568014	0.0959688	0.147069	0.190666	0.569563	0.264401	0.410579	0.118278		0.0814308	0.0508205	0.0821047	0.129194	0.0691384	0.073191	0.142526	0.0618109
