# Supplementary material for: Expression of Concern: Differential expression and function of CAIX and CAXII in breast cancer: A comparison between tumorgraft models and cells
Source: PLoS One. 2025 Jul 3;20(7):e0327518. doi: 10.1371/journal.pone.0327518 (PMC12225858; doi:10.1371/journal.pone.0327518)
Supplement: S2 File — (XLSX) [file pone.0327518.s002.xlsx]

## Sheet: Sheet1
UFH day1	UFH day1 N3500	UFH day2	UFH day 2 N3500	UFH day 3	UFH day3 N3500	UFH day 4	UFH day 4 N3500
0.495	0.458	0.857	0.165	2.811	1.291	3.116	1.294
0.361	0.39	0.991	0.188	2.865	1.249	3.72	1.326
0.357	0.241	0.73	0.203	3.004	1.372	3.903	1.358
0.341	0.262	0.93	0.18	3.028	1.17	3.395	1.523
0.519	0.289	1.108	0.192	2.915	1.038	3.963	1.367
0.451	0.37	0.694	0.203	2.471	1.083	3.608	1.47
0.420667	0.335	0.823	0.125	2.727	0.853	2.912	0.952
0.0775569	0.0844512	0.747	0.159	2.598	0.76	2.975	1.121
		0.603	0.191	2.959	0.723	3.591	1.136
		0.712	0.182	2.908	0.693	3.672	1.422
		0.546	0.175	2.504	0.738	3.531	1.11
		0.702	0.181	2.416	0.698	2.551	1.252
		0.52	0.133	2.16	0.67	2.802	0.603
		0.966	0.141	1.963	0.555	3.179	0.573
		0.975	0.144	1.798	0.477	2.671	0.813
		0.95	0.212	1.712	0.57	2.92	0.84
		0.724	0.212	1.749	0.487	3.141	0.826
		0.552	0.195	1.734	0.544	2.26	0.996
		0.585	0.131	1.721	0.403	2.547	0.551
		0.722	0.12	1.844	0.412	2.64	0.589
		0.621	0.121	1.436	0.513	2.473	0.618
		0.593	0.209	2.141	0.526	2.589	0.595
		0.456	0.157	1.738	0.622	2.813	0.439
		0.303	0.161	1.568	0.422	3.08574	0.547
		0.725417	0.17	2.44308	0.744542	0.49972	0.971708
		0.195275	0.0303745	0.538006	0.298077		0.352082
