# Supplementary material for: Expression of Concern: Differential expression and function of CAIX and CAXII in breast cancer: A comparison between tumorgraft models and cells
Source: PLoS One. 2025 Jul 3;20(7):e0327518. doi: 10.1371/journal.pone.0327518 (PMC12225858; doi:10.1371/journal.pone.0327518)
Supplement: S3 File — (XLSX) [file pone.0327518.s003.xlsx]

## Sheet: Sheet1
T47D day 1	T47D day 1 N3500	T47D day 2	T44D day 2 N3500	T47D day 3	T47D day 3 N3500	T47D day 4	T47D day 4 N3500
0.386	0.394	0.43	0.449	0.716	0.695	0.874	0.802
0.416	0.414	0.517	0.517	0.766	0.736	0.976	0.951
0.355	0.254	0.359	0.377	0.516	0.427	0.579	0.585
0.385667	0.354	0.435333	0.447667	0.666	0.619333	0.809667	0.779333	mean
0.0305014	0.087178	0.0791349	0.0700095	0.132288	0.167822	0.206171	0.18405	SD
