# Supplementary material for: Expression of Concern: Differential expression and function of CAIX and CAXII in breast cancer: A comparison between tumorgraft models and cells
Source: PLoS One. 2025 Jul 3;20(7):e0327518. doi: 10.1371/journal.pone.0327518 (PMC12225858; doi:10.1371/journal.pone.0327518)
Supplement: S4 File — (XLSX) [file pone.0327518.s004.xlsx]

## Sheet: Sheet1
EV UFH Migration	UFH CAIX KD migration	EV UFH Invasion	UFH CAIX KD migration	EV T47D Migration	T47D CAXII KD migration	EV T47D invasion	T47D CAXII KD invasion
1.268	0.354	0.333	0.234	0.145	0.251	0.179	0.143
1.189	0.316	0.394	0.244	0.143	0.228	0.143	0.179
1.24	0.33	0.374	0.239
