# Supplementary material for: Expression of Concern: Differential expression and function of CAIX and CAXII in breast cancer: A comparison between tumorgraft models and cells
Source: PLoS One. 2025 Jul 3;20(7):e0327518. doi: 10.1371/journal.pone.0327518 (PMC12225858; doi:10.1371/journal.pone.0327518)
Supplement: S13 File — This represents an analysis of a different data set to Fig 7A in [1] with the same experimental conditions. (PRISM) [file pone.0327518.s013.prism]

Archive with 25 entries (14 files):
- misc/
- misc/used_fonts.bin
- info/
- info/3756DAEA-4933-449F-88BE-09F4053D694F/
- info/3756DAEA-4933-449F-88BE-09F4053D694F/sheet.json
- document.json
- graphs/
- graphs/33D270CC-466B-48F0-A87B-6611181A11FC/
- graphs/33D270CC-466B-48F0-A87B-6611181A11FC/sheet.json
- graphs/33D270CC-466B-48F0-A87B-6611181A11FC/data.bin
- data/
- data/tables/
- data/tables/1A0CCE07-C917-42AF-A6E0-35ED1F685564/
- data/sheets/
- data/sheets/BF99A0C7-E9D7-4469-8CFB-77B11CB85DAB/
- data/sheets/BF99A0C7-E9D7-4469-8CFB-77B11CB85DAB/sheet.json
- data/sets/
- data/sets/49C35FF3-4681-4C2F-9C4B-9325989E6A86.json
- data/sets/EC4446FC-EA2E-481D-85EA-1CA098DD8586.json
- data/sets/09F0EDC3-4492-4BA9-8FD3-F9FA09A6A29F.json
- data/sets/A8966757-8C60-47A4-8456-BAF6460A0529.json
- data/sets/B00C7C36-4150-4065-8611-5FBF0EAE8B17.json
- data/tables/1A0CCE07-C917-42AF-A6E0-35ED1F685564/content.json
- data/tables/1A0CCE07-C917-42AF-A6E0-35ED1F685564/data.csv
- data/tables/1A0CCE07-C917-42AF-A6E0-35ED1F685564/data.dt
