# Supplementary material for: Expression of Concern: Differential expression and function of CAIX and CAXII in breast cancer: A comparison between tumorgraft models and cells
Source: PLoS One. 2025 Jul 3;20(7):e0327518. doi: 10.1371/journal.pone.0327518 (PMC12225858; doi:10.1371/journal.pone.0327518)
Supplement: S13 File — This represents an analysis of a different data set to Fig 7A in [1] with the same experimental conditions. (PRISM) [file pone.0327518.s013.prism › document.json]

{
	"@class": "Document",
	"$id": "document.schema.json",
	"creationDate": "2025-04-10T00:00:00Z",
	"modificationDate": "2025-05-23T14:34:11Z",
	"createdBy": {
		"name": "Prism",
		"user": "sfrost",
		"version": "10.4.1.532",
		"platform": "Mac"
	},
	"modifiedBy": {
		"name": "Prism",
		"user": "sfrost",
		"version": "10.4.1.532",
		"platform": "Mac"
	},
	"formatVersion": "1-4-1",
	"minFormatVersion": "1-4-0",
	"minPrismVersion": "10.3.0",
	"compatibility": [
		{
			"formatVersion": "1-0-0",
			"action": "warningOpen"
		}
	],
	"sheets": {
		"graphs": [
			"33D270CC-466B-48F0-A87B-6611181A11FC"
		],
		"info": [
			"3756DAEA-4933-449F-88BE-09F4053D694F"
		],
		"data": [
			"BF99A0C7-E9D7-4469-8CFB-77B11CB85DAB"
		]
	},
	"uiSettings": {
		"currentSheetType": "Graph",
		"viewMode": "sheet",
		"galleryScaleFactor": 100,
		"nextDataSheetNumber": 1,
		"printer": {
			"defaultPaperSize": {
				"width": 8.5,
				"height": 11.0
			},
			"deviceName": "",
			"driverVersion": 0,
			"specVersion": 0,
			"driverExtra": 7697,
			"orientation": 1,
			"paperLength": 2794,
			"paperWidth": 2159,
			"scale": 100,
			"copies": 1,
			"defaultSource": 7,
			"printQuality": 72,
			"color": 1,
			"y_resolution": 72,
			"collate": 1
		},
		"navigator": {
			"width": 240,
			"sheetsPaneFraction": 50,
			"collapsedFolders": {
				"data": false,
				"info": false,
				"analyses": false,
				"graphs": false,
				"layouts": false,
				"dataAndAnalyses": false,
				"search": false,
				"family": false
			}
		},
		"currentSheets": {
			"data": "BF99A0C7-E9D7-4469-8CFB-77B11CB85DAB",
			"graph": "33D270CC-466B-48F0-A87B-6611181A11FC",
			"info": "3756DAEA-4933-449F-88BE-09F4053D694F"
		}
	},
	"customColors": [
		"#ffffffff",
		"#ffffffff",
		"#ffffffff",
		"#ffffffff",
		"#ffffffff",
		"#ffffffff",
		"#ffffffff",
		"#ffffffff",
		"#ffffffff",
		"#ffffffff",
		"#ffffffff",
		"#ffffffff",
		"#ffffffff",
		"#ffffffff",
		"#ffffffff",
		"#ffffffff"
	],
	"sheetAttributesMap": {
		"BF99A0C7-E9D7-4469-8CFB-77B11CB85DAB": {
			"title": "Data 1"
		},
		"33D270CC-466B-48F0-A87B-6611181A11FC": {
			"title": "Data 1"
		},
		"3756DAEA-4933-449F-88BE-09F4053D694F": {
			"title": "Project info 1"
		}
	}
}
