# Supplementary material for: Expression of Concern: Differential expression and function of CAIX and CAXII in breast cancer: A comparison between tumorgraft models and cells
Source: PLoS One. 2025 Jul 3;20(7):e0327518. doi: 10.1371/journal.pone.0327518 (PMC12225858; doi:10.1371/journal.pone.0327518)
Supplement: S13 File — This represents an analysis of a different data set to Fig 7A in [1] with the same experimental conditions. (PRISM) [file pone.0327518.s013.prism › graphs/33D270CC-466B-48F0-A87B-6611181A11FC/sheet.json]

{
	"@class": "FENGraphSheet",
	"$id": "sheets/graph_sheet.schema.json",
	"uid": "33D270CC-466B-48F0-A87B-6611181A11FC",
	"fenID": 0,
	"title": "Data 1",
	"isAutoCreated": true,
	"inputDataSets": [
		"A8966757-8C60-47A4-8456-BAF6460A0529",
		"EC4446FC-EA2E-481D-85EA-1CA098DD8586",
		"49C35FF3-4681-4C2F-9C4B-9325989E6A86",
		"09F0EDC3-4492-4BA9-8FD3-F9FA09A6A29F"
	]
}
