# Supplementary material for: Expression of Concern: Differential expression and function of CAIX and CAXII in breast cancer: A comparison between tumorgraft models and cells
Source: PLoS One. 2025 Jul 3;20(7):e0327518. doi: 10.1371/journal.pone.0327518 (PMC12225858; doi:10.1371/journal.pone.0327518)
Supplement: S13 File — This represents an analysis of a different data set to Fig 7A in [1] with the same experimental conditions. (PRISM) [file pone.0327518.s013.prism › data/sheets/BF99A0C7-E9D7-4469-8CFB-77B11CB85DAB/sheet.json]

{
	"@class": "DataSheet",
	"$id": "sheets/data_sheet/data_sheet.schema.json",
	"uid": "BF99A0C7-E9D7-4469-8CFB-77B11CB85DAB",
	"fenID": 0,
	"title": "Data 1",
	"table": {
		"@class": "XYDataTable",
		"$id": "sheets/data_sheet/data_table/data_table.schema.json",
		"uid": "1A0CCE07-C917-42AF-A6E0-35ED1F685564",
		"format": "xy",
		"dataFormat": "y_single",
		"dataSets": [
			"A8966757-8C60-47A4-8456-BAF6460A0529",
			"EC4446FC-EA2E-481D-85EA-1CA098DD8586",
			"49C35FF3-4681-4C2F-9C4B-9325989E6A86",
			"09F0EDC3-4492-4BA9-8FD3-F9FA09A6A29F"
		],
		"xDataSetFormat": "y_single",
		"xDataSet": "B00C7C36-4150-4065-8611-5FBF0EAE8B17"
	},
	"font": {
		"family": "Arial",
		"size": 12.0
	},
	"titleWidth": 152,
	"xSubColWidth": 152,
	"maxDataSets": 2048,
	"maxRow": 500000,
	"selectionRange": {
		"startCell": {
			"row": -1,
			"column": 0,
			"subcolumn": 0
		},
		"endCell": {
			"row": 1073741823,
			"column": 0,
			"subcolumn": 0
		}
	},
	"anchorRow": 0,
	"anchorColumn": 1,
	"firstSubColumn": 0,
	"userSetColumnWidth": true,
	"horizontal dpi": 72,
	"columnWidths": [
		{
			"number": 0,
			"width": 105.0
		},
		{
			"number": 1,
			"width": 114.0
		},
		{
			"number": 2,
			"width": 157.0
		},
		{
			"number": 3,
			"width": 151.0
		}
	],
	"rowTitlesWidth": 32,
	"subColumnTitleType": "default"
}
