# Supplementary material for: Expression of Concern: Differential expression and function of CAIX and CAXII in breast cancer: A comparison between tumorgraft models and cells
Source: PLoS One. 2025 Jul 3;20(7):e0327518. doi: 10.1371/journal.pone.0327518 (PMC12225858; doi:10.1371/journal.pone.0327518)
Supplement: S13 File — This represents an analysis of a different data set to Fig 7A in [1] with the same experimental conditions. (PRISM) [file pone.0327518.s013.prism › data/sets/EC4446FC-EA2E-481D-85EA-1CA098DD8586.json]

{
	"@class": "DataSet",
	"$id": "sheets/data_sheet/data_table/data_set.schema.json",
	"uid": "EC4446FC-EA2E-481D-85EA-1CA098DD8586",
	"fenID": 1,
	"format": "y_single",
	"title": {
		"string": "Hypoxia",
		"version": 1,
		"formatting": [
			{
				"range": "0~6",
				"attributes": {
					"horizontalAlignment": "left"
				}
			}
		]
	},
	"attributes": [
		"DS_ATTR_Y"
	],
	"replicates": [
		{
			"@class": "DriverReplicate",
			"valueType": "real",
			"commonAttributes": [
				"NUMERIC",
				"USER"
			],
			"decimalsLength": 4,
			"significantDigitsCount": 7,
			"lastRow": 16,
			"firstRow": 0
		}
	]
}
