# Supplementary material for: Expression of Concern: Differential expression and function of CAIX and CAXII in breast cancer: A comparison between tumorgraft models and cells
Source: PLoS One. 2025 Jul 3;20(7):e0327518. doi: 10.1371/journal.pone.0327518 (PMC12225858; doi:10.1371/journal.pone.0327518)
Supplement: S13 File — This represents an analysis of a different data set to Fig 7A in [1] with the same experimental conditions. (PRISM) [file pone.0327518.s013.prism › data/tables/1A0CCE07-C917-42AF-A6E0-35ED1F685564/data.csv]

50.28	0.597	0.61	0.583	0.612
75.48	0.593	0.611	0.585	0.611
100.62	0.588	0.607	0.578	0.61
125.76	0.58	0.598	0.573	0.602
149.94	0.415	0.448	0.384	0.383
175.08	0.365	0.396	0.282	0.281
200.28	0.342	0.376	0.248	0.254
225.42	0.331	0.364	0.238	0.245
250.62	0.313	0.349	0.23	0.24
275.76	0.308	0.337	0.227	0.235
299.88	0.299	0.325	0.225	0.232
325.08	0.288	0.314	0.222	0.226
350.28	0.28	0.299	0.222	0.229
375.42	0.266	0.293	0.22	0.222
400.56	0.258	0.283	0.217	0.224
425.76	0.249	0.274	0.214	0.217
450.9	0.243	0.265	0.214	0.217
