# Supplementary material for: Expression of Concern: Differential expression and function of CAIX and CAXII in breast cancer: A comparison between tumorgraft models and cells
Source: PLoS One. 2025 Jul 3;20(7):e0327518. doi: 10.1371/journal.pone.0327518 (PMC12225858; doi:10.1371/journal.pone.0327518)
Supplement: S15 File — Prism/graph pad file with original data and figure in support of Fig 7C. (PRISM) [file pone.0327518.s015.prism]

Archive with 25 entries (14 files):
- misc/
- misc/used_fonts.bin
- info/
- info/B10065AE-468C-4435-BEAD-D1609B4712F4/
- info/B10065AE-468C-4435-BEAD-D1609B4712F4/sheet.json
- document.json
- graphs/
- graphs/280BAFC3-AFB3-4474-8328-304B37058A25/
- graphs/280BAFC3-AFB3-4474-8328-304B37058A25/sheet.json
- graphs/280BAFC3-AFB3-4474-8328-304B37058A25/data.bin
- data/
- data/sheets/
- data/sheets/C6521AD4-798F-4B4C-934C-6C36ED9D259B/
- data/sheets/C6521AD4-798F-4B4C-934C-6C36ED9D259B/sheet.json
- data/sets/
- data/sets/AB741618-5863-4A28-8530-24DA33E7C4AB.json
- data/sets/BFC15102-3310-40E7-8D92-B748AD8F6C8E.json
- data/sets/8B38A01C-EEFE-444F-AA0B-BD903BDD1310.json
- data/sets/872D45C4-A790-4560-94C4-C49773300CA7.json
- data/sets/BCAE6200-6879-4FA2-8996-05540B830128.json
- data/tables/
- data/tables/A8600E65-7420-4C33-8312-1A111C408256/
- data/tables/A8600E65-7420-4C33-8312-1A111C408256/content.json
- data/tables/A8600E65-7420-4C33-8312-1A111C408256/data.csv
- data/tables/A8600E65-7420-4C33-8312-1A111C408256/data.dt
