# Supplementary material for: Expression of Concern: Differential expression and function of CAIX and CAXII in breast cancer: A comparison between tumorgraft models and cells
Source: PLoS One. 2025 Jul 3;20(7):e0327518. doi: 10.1371/journal.pone.0327518 (PMC12225858; doi:10.1371/journal.pone.0327518)
Supplement: S15 File — Prism/graph pad file with original data and figure in support of Fig 7C. (PRISM) [file pone.0327518.s015.prism › graphs/280BAFC3-AFB3-4474-8328-304B37058A25/sheet.json]

{
	"@class": "FENGraphSheet",
	"$id": "sheets/graph_sheet.schema.json",
	"uid": "280BAFC3-AFB3-4474-8328-304B37058A25",
	"fenID": 0,
	"title": "Data 1",
	"isAutoCreated": true,
	"inputDataSets": [
		"872D45C4-A790-4560-94C4-C49773300CA7",
		"BCAE6200-6879-4FA2-8996-05540B830128",
		"8B38A01C-EEFE-444F-AA0B-BD903BDD1310",
		"AB741618-5863-4A28-8530-24DA33E7C4AB"
	]
}
