# Supplementary material for: Expression of Concern: Differential expression and function of CAIX and CAXII in breast cancer: A comparison between tumorgraft models and cells
Source: PLoS One. 2025 Jul 3;20(7):e0327518. doi: 10.1371/journal.pone.0327518 (PMC12225858; doi:10.1371/journal.pone.0327518)
Supplement: S15 File — Prism/graph pad file with original data and figure in support of Fig 7C. (PRISM) [file pone.0327518.s015.prism › data/sheets/C6521AD4-798F-4B4C-934C-6C36ED9D259B/sheet.json]

{
	"@class": "DataSheet",
	"$id": "sheets/data_sheet/data_sheet.schema.json",
	"uid": "C6521AD4-798F-4B4C-934C-6C36ED9D259B",
	"fenID": 0,
	"title": "Data 1",
	"table": {
		"@class": "XYDataTable",
		"$id": "sheets/data_sheet/data_table/data_table.schema.json",
		"uid": "A8600E65-7420-4C33-8312-1A111C408256",
		"format": "xy",
		"dataFormat": "y_single",
		"dataSets": [
			"872D45C4-A790-4560-94C4-C49773300CA7",
			"BCAE6200-6879-4FA2-8996-05540B830128",
			"8B38A01C-EEFE-444F-AA0B-BD903BDD1310",
			"AB741618-5863-4A28-8530-24DA33E7C4AB"
		],
		"xDataSetFormat": "y_single",
		"xDataSet": "BFC15102-3310-40E7-8D92-B748AD8F6C8E"
	},
	"font": {
		"family": "Arial",
		"size": 12.0
	},
	"titleWidth": 128,
	"xSubColWidth": 128,
	"maxDataSets": 2048,
	"maxRow": 500000,
	"selectionRange": {
		"startCell": {
			"row": 17,
			"column": -1,
			"subcolumn": 0
		},
		"endCell": {
			"row": 17,
			"column": -1,
			"subcolumn": 0
		}
	},
	"anchorRow": 0,
	"anchorColumn": 1,
	"firstSubColumn": 0,
	"rowTitlesWidth": 32,
	"subColumnTitleType": "default"
}
