# Supplementary material for: Expression of Concern: Differential expression and function of CAIX and CAXII in breast cancer: A comparison between tumorgraft models and cells
Source: PLoS One. 2025 Jul 3;20(7):e0327518. doi: 10.1371/journal.pone.0327518 (PMC12225858; doi:10.1371/journal.pone.0327518)
Supplement: S15 File — Prism/graph pad file with original data and figure in support of Fig 7C. (PRISM) [file pone.0327518.s015.prism › data/sets/BFC15102-3310-40E7-8D92-B748AD8F6C8E.json]

{
	"@class": "DataSet",
	"$id": "sheets/data_sheet/data_table/data_set.schema.json",
	"uid": "BFC15102-3310-40E7-8D92-B748AD8F6C8E",
	"fenID": 4,
	"format": "y_single",
	"title": "Time Sec",
	"attributes": [
		"DS_ATTR_X"
	],
	"replicates": [
		{
			"@class": "DriverReplicate",
			"valueType": "real",
			"commonAttributes": [
				"NUMERIC",
				"USER"
			],
			"decimalsLength": 2,
			"significantDigitsCount": 7,
			"lastRow": 16,
			"firstRow": 0
		}
	]
}
