# Supplementary material for: Expression of Concern: Differential expression and function of CAIX and CAXII in breast cancer: A comparison between tumorgraft models and cells
Source: PLoS One. 2025 Jul 3;20(7):e0327518. doi: 10.1371/journal.pone.0327518 (PMC12225858; doi:10.1371/journal.pone.0327518)
Supplement: S15 File — Prism/graph pad file with original data and figure in support of Fig 7C. (PRISM) [file pone.0327518.s015.prism › data/tables/A8600E65-7420-4C33-8312-1A111C408256/data.csv]

49.68	0.505	0.508	0.533	0.519
75.36	0.502	0.505	0.529	0.516
99.78	0.499	0.503	0.527	0.512
125.34	0.497	0.5	0.524	0.51
149.7	0.408	0.456	0.43	0.458
174.9	0.34	0.424	0.361	0.429
199.98	0.285	0.406	0.305	0.408
224.76	0.238	0.389	0.258	0.392
249.9	0.201	0.375	0.217	0.378
275.4	0.168	0.361	0.183	0.365
299.7	0.142	0.349	0.156	0.351
324.78	0.119	0.338	0.131	0.342
349.98	0.1	0.328	0.112	0.33
375.36	0.0843	0.317	0.0952	0.319
399.78	0.0711	0.306	0.081	0.31
425.4	0.0603	0.297	0.0685	0.301
450.06	0.051	0.288	0.0585	0.291
