# Supplementary material for: Expression of Concern: Differential expression and function of CAIX and CAXII in breast cancer: A comparison between tumorgraft models and cells
Source: PLoS One. 2025 Jul 3;20(7):e0327518. doi: 10.1371/journal.pone.0327518 (PMC12225858; doi:10.1371/journal.pone.0327518)
Supplement: S15 File — Prism/graph pad file with original data and figure in support of Fig 7C. (PRISM) [file pone.0327518.s015.prism › data/tables/A8600E65-7420-4C33-8312-1A111C408256/data.dt]

afe833cae667e37e0575db92cd7eb156
