# Supplementary material for: Expression of Concern: Differential expression and function of CAIX and CAXII in breast cancer: A comparison between tumorgraft models and cells
Source: PLoS One. 2025 Jul 3;20(7):e0327518. doi: 10.1371/journal.pone.0327518 (PMC12225858; doi:10.1371/journal.pone.0327518)
Supplement: S17 File — (PRISM) [file pone.0327518.s017.prism]

Archive with 25 entries (14 files):
- misc/
- misc/used_fonts.bin
- info/
- info/DA99F8D5-5984-46AC-8F65-D5241723F6ED/
- info/DA99F8D5-5984-46AC-8F65-D5241723F6ED/sheet.json
- document.json
- graphs/
- graphs/6E9E61F7-621D-4156-BEF0-FC7E00974C6D/
- graphs/6E9E61F7-621D-4156-BEF0-FC7E00974C6D/sheet.json
- graphs/6E9E61F7-621D-4156-BEF0-FC7E00974C6D/data.bin
- data/
- data/tables/
- data/tables/5AAE0DBE-B5C3-470A-8DC6-9BEEC5DEF247/
- data/sheets/
- data/sheets/32C5704C-8F34-45EA-A0E0-190FAEF8B4D8/
- data/sheets/32C5704C-8F34-45EA-A0E0-190FAEF8B4D8/sheet.json
- data/sets/
- data/sets/A920C61A-D9A3-4857-9734-022B7A171497.json
- data/sets/A1E26133-71BB-4B22-812B-1C29A6CB4EF7.json
- data/sets/FCE65344-A96B-49B7-B4C6-EF6D226B94AD.json
- data/sets/581C56B7-A8E8-487C-9B82-302AFD2F7013.json
- data/sets/49D0BD52-134E-4FEC-8C16-601634612930.json
- data/tables/5AAE0DBE-B5C3-470A-8DC6-9BEEC5DEF247/content.json
- data/tables/5AAE0DBE-B5C3-470A-8DC6-9BEEC5DEF247/data.csv
- data/tables/5AAE0DBE-B5C3-470A-8DC6-9BEEC5DEF247/data.dt
