# Supplementary material for: Expression of Concern: Differential expression and function of CAIX and CAXII in breast cancer: A comparison between tumorgraft models and cells
Source: PLoS One. 2025 Jul 3;20(7):e0327518. doi: 10.1371/journal.pone.0327518 (PMC12225858; doi:10.1371/journal.pone.0327518)
Supplement: S17 File — (PRISM) [file pone.0327518.s017.prism › info/DA99F8D5-5984-46AC-8F65-D5241723F6ED/sheet.json]

{
	"@class": "InfoSheet",
	"$id": "sheets/info_sheet/info_sheet.schema.json",
	"uid": "DA99F8D5-5984-46AC-8F65-D5241723F6ED",
	"fenID": 0,
	"title": "Project info 1",
	"experimentDate": "2025-04-10",
	"notesText": "",
	"uiState": {
		"columnNamesWidth": 0.5,
		"columnValuesWidth": 0.5,
		"constantPanelProportion": 0.4000000059604645
	},
	"selectedCellsRange": {
		"endCell": {
			"row": 0,
			"column": 0
		},
		"startCell": {
			"row": 0,
			"column": 0
		}
	},
	"constants": [
		{
			"name": "Experiment Date",
			"value": "Apr-09-2025"
		},
		{
			"name": "Experiment ID",
			"value": ""
		},
		{
			"name": "Notebook ID",
			"value": ""
		},
		{
			"name": "Project",
			"value": ""
		},
		{
			"name": "Experimenter",
			"value": ""
		},
		{
			"name": "Protocol",
			"value": ""
		},
		{
			"name": "",
			"value": ""
		}
	]
}
