# Supplementary material for: Expression of Concern: Differential expression and function of CAIX and CAXII in breast cancer: A comparison between tumorgraft models and cells
Source: PLoS One. 2025 Jul 3;20(7):e0327518. doi: 10.1371/journal.pone.0327518 (PMC12225858; doi:10.1371/journal.pone.0327518)
Supplement: S17 File — (PRISM) [file pone.0327518.s017.prism › graphs/6E9E61F7-621D-4156-BEF0-FC7E00974C6D/sheet.json]

{
	"@class": "FENGraphSheet",
	"$id": "sheets/graph_sheet.schema.json",
	"uid": "6E9E61F7-621D-4156-BEF0-FC7E00974C6D",
	"fenID": 0,
	"title": "Data 1",
	"isAutoCreated": true,
	"inputDataSets": [
		"A920C61A-D9A3-4857-9734-022B7A171497",
		"581C56B7-A8E8-487C-9B82-302AFD2F7013",
		"FCE65344-A96B-49B7-B4C6-EF6D226B94AD",
		"A1E26133-71BB-4B22-812B-1C29A6CB4EF7"
	]
}
