# Supplementary material for: Expression of Concern: Differential expression and function of CAIX and CAXII in breast cancer: A comparison between tumorgraft models and cells
Source: PLoS One. 2025 Jul 3;20(7):e0327518. doi: 10.1371/journal.pone.0327518 (PMC12225858; doi:10.1371/journal.pone.0327518)
Supplement: S17 File — (PRISM) [file pone.0327518.s017.prism › data/sheets/32C5704C-8F34-45EA-A0E0-190FAEF8B4D8/sheet.json]

{
	"@class": "DataSheet",
	"$id": "sheets/data_sheet/data_sheet.schema.json",
	"uid": "32C5704C-8F34-45EA-A0E0-190FAEF8B4D8",
	"fenID": 0,
	"title": "Data 1",
	"table": {
		"@class": "XYDataTable",
		"$id": "sheets/data_sheet/data_table/data_table.schema.json",
		"uid": "5AAE0DBE-B5C3-470A-8DC6-9BEEC5DEF247",
		"format": "xy",
		"dataFormat": "y_single",
		"dataSets": [
			"A920C61A-D9A3-4857-9734-022B7A171497",
			"581C56B7-A8E8-487C-9B82-302AFD2F7013",
			"FCE65344-A96B-49B7-B4C6-EF6D226B94AD",
			"A1E26133-71BB-4B22-812B-1C29A6CB4EF7"
		],
		"xDataSetFormat": "y_single",
		"xDataSet": "49D0BD52-134E-4FEC-8C16-601634612930"
	},
	"font": {
		"family": "Arial",
		"size": 12.0
	},
	"titleWidth": 131,
	"xSubColWidth": 131,
	"scrollYDir": 12,
	"scrollRow": 12,
	"maxDataSets": 2048,
	"maxRow": 500000,
	"selectionRange": {
		"startCell": {
			"row": 25,
			"column": 0,
			"subcolumn": 0
		},
		"endCell": {
			"row": 25,
			"column": 0,
			"subcolumn": 0
		}
	},
	"anchorRow": 0,
	"anchorColumn": 0,
	"firstSubColumn": 0,
	"rowTitlesWidth": 32,
	"subColumnTitleType": "default"
}
