# Supplementary material for: Expression of Concern: Differential expression and function of CAIX and CAXII in breast cancer: A comparison between tumorgraft models and cells
Source: PLoS One. 2025 Jul 3;20(7):e0327518. doi: 10.1371/journal.pone.0327518 (PMC12225858; doi:10.1371/journal.pone.0327518)
Supplement: S17 File — (PRISM) [file pone.0327518.s017.prism › data/tables/5AAE0DBE-B5C3-470A-8DC6-9BEEC5DEF247/data.csv]

50.28	0.607	0.62	0.597	0.61
75.48	0.61	0.615	0.593	0.611
100.62	0.606	0.613	0.588	0.607
125.76	0.598	0.607	0.58	0.598
149.94	0.406	0.411	0.415	0.448
175.08	0.327	0.344	0.365	0.396
200.28	0.306	0.323	0.342	0.376
225.42	0.292	0.313	0.331	0.364
250.62	0.284	0.299	0.313	0.349
275.76	0.278	0.29	0.308	0.337
299.88	0.267	0.283	0.299	0.325
325.08	0.268	0.276	0.288	0.314
350.28	0.26	0.267	0.28	0.299
375.42	0.255	0.262	0.266	0.293
400.56	0.246	0.255	0.258	0.283
425.76	0.244	0.244	0.249	0.274
450.9	0.241	0.237	0.243	0.265
