# Supplementary material for: Expression of Concern: Differential expression and function of CAIX and CAXII in breast cancer: A comparison between tumorgraft models and cells
Source: PLoS One. 2025 Jul 3;20(7):e0327518. doi: 10.1371/journal.pone.0327518 (PMC12225858; doi:10.1371/journal.pone.0327518)
Supplement: S17 File — (PRISM) [file pone.0327518.s017.prism › data/tables/5AAE0DBE-B5C3-470A-8DC6-9BEEC5DEF247/data.dt]

14bea978e9dc205f9530700d2b61ea03
