# Supplementary material for: Expression of Concern: Differential expression and function of CAIX and CAXII in breast cancer: A comparison between tumorgraft models and cells
Source: PLoS One. 2025 Jul 3;20(7):e0327518. doi: 10.1371/journal.pone.0327518 (PMC12225858; doi:10.1371/journal.pone.0327518)
Supplement: S23 File — (XLS) [file pone.0327518.s023.xls]

## Sheet: Tu016
Tu016: UFH001 CA9 Memebrane Ghost 10-21-16											Solid							WT R1 Calc	WT RH2O Calc
CO2 pK=	6.582					Max Value	1570000		1675000	1815000	37810000		79590000					1414010	804276
[S] =	25	mM				pKa Buff	6.389		7.168	7.092	6.076		6.42					6.58001	7.19835
No Buffer						pKa ZnH2O	6.389		6.357	6.324								6.66732	6.76427
						Max2				18150
Temp =	25	C				pKa Zn2									5.56852
						pKa Buff2									6.21883
						E Max Value	740000		409000	732000	830000		2900000					545295	1967.81
						E pKa Buff	0.196		0.167	0.296	0.079		0.0597					0.0740654	0.091693
						E pKa ZnH2O	0.195		0.196	0.276								0.0713882	0.0654777
						E Max2				59000
						E pKa Zn2
					Dehydration	E pKa Buff2
pH	Theta/E	Phi/E	R1/E	RH2O/E	kcat/Km	kcat/Km	R1 Calc	R1 Calc 2	R2 Calc 2	RH2O Calc	k/K Calc	k/K Calc 2	k/K CalcD	k/K CalcD2				R1 Calc	RH2O Calc
9		46250					3826.26		24248.2	40223.8	3.7765e+07		208794			-3.7765e+07		5330.9	12429
8.89		57490					4922.25		31087.3	46469.4	3.77521e+07		268775			-3.77521e+07		6850.9	15913.7
8.72		12170					7258.65		45511.4	59670.9	3.77244e+07		396906			-3.77244e+07		10080.9	23232.7
8.53	15510	11470		2733			11185.2		69284.6	81515.8	3.76775e+07		613056			-3.76775e+07		15477.4	35203.9
8.38	21920	26460		3001			15706.4		95950.2	106149	3.76232e+07		863222			-3.76232e+07		21642	48492.7
8.57	107000		8028		324421	3.1558e+07	10213.9		63457.9	76151.7	3.76892e+07		559493			-6.13118e+06		14146.2	32280.5
8.46	171800	15460	14050	155900	569443	4.29982e+07	13108.6		80719.5	92062.1	3.76545e+07		719309			5.34371e+06		18106.3	40920.7
8.36	174700	13040	14080	188300	572590	3.43434e+07	16431		100155	110046	3.76144e+07		903443
8.28	221600	32890	19090	128400	778906	3.88584e+07	19670.1		118723	127297	3.75751e+07		1.08369e+06
8.21	266300	6536	20460	831600	837674	3.55693e+07	23008.1		137476	144790	3.75343e+07		1.2702e+06
8.11	327700	55250	28720	169800	1.18286e+06	3.98964e+07	28743.7		168816	174186	3.74636e+07		1.5925e+06
7.97	431700	73170	37860	222500	1.57638e+06	3.85177e+07	39120.1		222810	225317	3.73335e+07		2.18166e+06
7.98	392500	48620	33090	266100	1.37654e+06	3.44182e+07	38274.2		218535	221245	3.73442e+07		2.13333e+06
7.88	484200	68680	41460	290900	1.7419e+06	3.45958e+07	47566.4		264329	265068	3.72254e+07		2.6672e+06
7.7	742200	115900	64360	409200	2.77059e+06	3.63557e+07	69736.5		363814	361966	3.69322e+07		3.96866e+06
7.49	1103000	228300	99870	476900	4.48854e+06	3.63166e+07	106821		503444	502390	3.64066e+07		6.24285e+06
7.29	1547000	473300	151500	486000	7.24706e+06	3.69966e+07	155643		645336	651802	3.5633e+07		9.46024e+06			1.36357e+06		186310	277236
7.11	2323000	619100	220700	805500	1.14454e+07	3.86037e+07	210730		759254	779291	3.46097e+07		1.34949e+07
7	2751000	694400	258400	988800	1.42838e+07	3.73975e+07	248100
6.63	3355000	1277000	347400	848500	2.6338e+07	2.94159e+07
6.11	3300000	1663000	372300	623400	5.90443e+07	1.99149e+07
5.84	2497000	1208000	277900	455500	7.24849e+07	1.31295e+07
5.49	1507000	120400	122100	1128000	6.52477e+07	5.27916e+06
5.12	808000		60600		7.26556e+07	2.50766e+06
5.01	1120000		84010		1.28787e+08	3.45043e+06
																		R1 Calc	RH2O Calc
9							3826.26		24248.2	40223.8	3.7765e+07		208794					5330.9	12429
8.95							4290.58		27151.4	42873.9	3.77595e+07		234196					5975.23	13909.3
8.9							4810.89		30394.6	45836.4	3.77534e+07		262677					6696.6	15561.1
8.85							5393.86		34015.9	49146.6	3.77465e+07		294610					7504.02	17403
8.8							6046.93		38057	52843.4	3.77387e+07		330409					8407.47	19455.4
8.75							6778.37		42563.5	56969.6	3.77301e+07		370537					9418.05	21740.2
8.7							7597.41		47585.4	61572.4	3.77203e+07		415514					10548	24281.6
8.65							8514.33		53177.1	66703	3.77094e+07		465917					11811	27105.4
8.6							9540.53		59397.5	72417.5	3.76972e+07		522394					13221.9	30239.2
8.55							10688.7		66310.4	78776.9	3.76835e+07		585667					14797.2	33712.6
8.5							11972.9		73984	85846.9	3.76681e+07		656540					16555.2	37556.6
8.45							13408.6		82491.4	93698.5	3.76509e+07		735909					18515.6	41804.1
8.4							15013.2		91909.7	102407	3.76315e+07		824773					20700.2	46488.7
8.35							16805.4		102320	112054	3.76099e+07		924242					23132.5	51645
8.3							18806.3		113808	122724	3.75856e+07		1.03555e+06					25838.2	57307.6
8.25							21038.7		126458	134504	3.75584e+07		1.16006e+06					28844.8	63510.7
8.2							23527.7		140361	147488	3.75279e+07		1.2993e+06					32182	70286.7
8.15							26300.8		155602	161767	3.74938e+07		1.45494e+06					35881.1	77665.5
8.1							29387.6		172267	177436	3.74556e+07		1.62884e+06					39975.5	85673
8.05							32820.5		190436	194585	3.74128e+07		1.82304e+06					44500	94329.3
8							36633.9		210181	213301	3.73649e+07		2.03978e+06					49490.7	103647
7.95							40865.2		231563	233665	3.73113e+07		2.28153e+06					54984.4	113629
7.9							45553.7		254626	255744	3.72513e+07		2.551e+06					61017.9	124267
7.85							50741.1		279397	279592	3.71843e+07		2.85112e+06					67627.6	135537
7.8							56470.7		305876	305244	3.71094e+07		3.18509e+06					74847.7	147401
7.75							62787.3		334036	332708	3.70257e+07		3.55636e+06					82709.6	159799
7.7							69736.5		363814	361966	3.69322e+07		3.96866e+06					91240.1	172653
7.65							77363.6		395108	392959	3.68279e+07		4.42599e+06					100459	185862
7.6							85712.7		427773	425594	3.67115e+07		4.93257e+06					110379	199301
7.55							94825.4		461617	459726	3.65818e+07		5.49289e+06					121000	212823
7.5							104739		496399	495166	3.64374e+07		6.11166e+06					132310	226258
7.45							115484		531830	531668	3.62767e+07		6.79374e+06					144279	239418
7.4							127084		567569	568935	3.60981e+07		7.54413e+06					156859	252097
7.35							139549		603235	606613	3.58997e+07		8.36787e+06					169981	264082
7.3							152876		638402	644302	3.56798e+07		9.26998e+06					183552	275151
7.25							167043		672616	681553	3.54362e+07		1.02553e+07					197451	285089
7.2							182009		705400	717879	3.51668e+07		1.13286e+07					211533	293689
7.15							197707		736267	752769	3.48693e+07		1.24939e+07					225627	300764
7.1							214043		764732	785693	3.45416e+07		1.37549e+07					239535	306156
7.05							230893		790328	816122	3.4181e+07		1.51145e+07					253039	309738
7							248100		812618	843542	3.37853e+07		1.65747e+07					265904	311428
6.95							265474		831209	867468	3.33522e+07		1.81363e+07					277888	311183
6.9							282795		845766	887461	3.28792e+07		1.97987e+07					288742	309010
6.85							299812		856020	903143	3.23642e+07		2.15601e+07					298230	304961
6.8							316247		861780	914210	3.18052e+07		2.34169e+07					306131	299131
6.75							331807		862937	920442	3.12006e+07		2.53636e+07					312254	291655
6.7							346189		859470	921710	3.0549e+07		2.73932e+07					316446	282699
6.65							359089		851444	917982	2.98495e+07		2.9497e+07					318598	272456
6.6							370220		839010	909323	2.91019e+07		3.16642e+07					318654	261135
6.55							379318		822398	895897	2.83065e+07		3.3883e+07					316613	248954
6.5							386159		801912	877952	2.74642e+07		3.61401e+07					312528	236133
6.45							390571		777917	855822	2.65768e+07		3.84211e+07					306504	222885
6.4							392437		750829	829908	2.56471e+07		4.07112e+07					298694	209411
6.35							391710		721103	800668	2.46784e+07		4.29952e+07					289285	195895
6.3							388408		689217	768600	2.36751e+07		4.52582e+07					278498	182501
6.25							382617		655657	734229	2.26423e+07		4.74857e+07					266569	169371
6.2							374487		620908	698087	2.15857e+07		4.96643e+07					253744	156623
6.15							364221		585437	660702	2.05117e+07		5.17816e+07					240268	144353
6.1							352065		549684	622580	1.94272e+07		5.38268e+07					226376	132635
6.05							338299		514053	584199	1.83393e+07		5.57908e+07					212287	121521
6							323219		478908	545994	1.72551e+07		5.7666e+07					198200	111047
5.95							307132		444561	508352	1.61817e+07		5.94468e+07					184287	101232
5.9							290336		411280	471609	1.51259e+07		6.11293e+07					170696	92082.4
5.85							273117		379279	436047	1.40941e+07		6.27111e+07					157547	83591.4
5.8							255736		348728	401892	1.30921e+07		6.41915e+07					144936	75744.7
5.75							238430		319749	369319	1.2125e+07		6.55711e+07					132933	68520.7
5.7							221402		292424	338454	1.11969e+07		6.68517e+07					121587	61892.2
5.65							204823		266797	309379	1.03113e+07		6.80359e+07					110929	55828.7
5.6							188831		242882	282137	9.47082e+06		6.91272e+07					100971	50297.1
5.55							173533		220664	256736	8.67724e+06		7.01298e+07					91714.8	45263.2
5.5							159008		200108	233158	7.93155e+06		7.10481e+07					83148	40692.1
5.45							145307		181159	211359	7.23403e+06		7.18872e+07					75251	36549.7
5.4							132462		163752	191280	6.58433e+06		7.26518e+07					67997.4	32802.2
5.35							120482		147809	172845	5.98157e+06		7.33471e+07					61356	29417.4
5.3							109363		133248	155972	5.4244e+06		7.39782e+07					55292.6	26364.5
5.25							99086.7		119982	140570	4.91113e+06		7.45498e+07					49771	23614.6
5.2							89625.9		107924	126545	4.43976e+06		7.50668e+07					44754.4	21140.3
5.15							80945.7		96985.8	113803	4.00812e+06		7.55336e+07					40205.9	18916.3
5.1							73006.3		87081.7	102248	3.6139e+06		7.59546e+07					36089.4	16919.1
5.05							65764.4		78128.7	91790.3	3.25473e+06		7.63338e+07					32370	15127.1
5							59175		70047.7	82339.9	2.92819e+06		7.66749e+07					29014.4	13520.2

## Sheet: Graph
											R1	RH2O	RH2O		k/K Calc	k/K Calc
											Calc	Calc Solid	Calc Dot		Hyd	Dehyd
										Max Value	1570000	1675000	1815000	Max Value	37810000	79590000
										pKa Buff	6.389	7.168	7.092	pKa ZnH2O	6.076	6.42
										pKa ZnH2O	6.389	6.357	6.324
										Max2			18150
										E Max Value	740000	409000	732000	E Max Value	830000	2900000
										E pKa Buff	0.196	0.167	0.296	E pKa ZnH2O	0.079	0.0597
										E pKa ZnH2O	0.195	0.196	0.276
										E Max2			59000

## Sheet: Tu025 T47D pH
Tu025: T47D CA12 Memebrane Ghost 12-20-16											Solid							WT R1 Calc	WT RH2O Calc
CO2 pK=	6.582					Max Value	440600		235600		13180000	14880000	23990000					1414010	804276
[S] =	25	mM				pKa Buff	6.492		7.583		6.09	6.303	6.443					6.58001	7.19835
No Buffer						pKa ZnH2O	6.371		5.769			9.163						6.66732	6.76427
No Ionic Strength Control						Max2
Temp =	25	C				pKa Zn2									5.56852
						pKa Buff2									6.21883
						E Max Value	44900		20500		360000	420000	460000					545295	1967.81
						E pKa Buff	0.049		0.088		0.0916	0.0916	0.026					0.0740654	0.091693
						E pKa ZnH2O	0.053		0.104			0.078						0.0713882	0.0654777
						E Max2
						E pKa Zn2
					Dehydration	E pKa Buff2
pH	Theta/E	Phi/E	R1/E	RH2O/E	kcat/Km	kcat/Km	R1 Calc	R1 Calc 2	R2 Calc 2	RH2O Calc	k/K Calc	k/K Calc 2	k/K CalcD	k/K CalcD2				R1 Calc	RH2O Calc
9	13950		1046		41999.8	1.09963e+07	1360.44		8681.7		1.31638e+07	12150.6	66347.9			-2.16749e+06		5330.9	12429
8.93	8861	4057		2115			1596.86		10133.7		1.3161e+07	12930.3	77914.4			-1.3161e+07		6254.05	14548.5
8.72	21020	3489	1838	11070	74055.1	1.01755e+07	2579.54		15999.7		1.31492e+07	15039	126108			-2.9737e+06		10080.9	23232.7
8.6	35770	1527	2797		112953	1.17733e+07	3389.34		20637.7		1.31394e+07	16047.5	165965			-1.36607e+06		13221.9	30239.2
8.43	48730	5600	4075	35410	165313	1.16495e+07	4980.68		29273.4		1.312e+07	17206.1	244669			-1.47053e+06		19361.3	43623.6
8.33	65220	7758	5474	45940	222872	1.24754e+07	6237.87		35681.9		1.31046e+07	17742.6	307208			-629179		24180.5	53847.4
8.64	20010	317.2					3094.82		18970.6		1.3143e+07	15728.7	151454			-1.3143e+07		12080.8	27706.4
8.5	40700		3052		123554	1.02296e+07	4251.94		25394.5		1.31289e+07	16767.4	208563
8.47	49500		3712		150402	1.16212e+07	4550.46		26998.6		1.31253e+07	16961.9	223341
8.24	82960	6324	6697		273768	1.24561e+07	7629.95		42388.3		1.30873e+07	18139.5	376838
8.08	120700	19120	10490	65980	432930	1.36276e+07	10878.4		56624.5		1.30465e+07	18661	540911
7.96	149300	28050	13300	70530	554280	1.32352e+07	14140.3		69210.5		1.30046e+07	18912.3	707979
7.86	196000	35840	17390	94630	732274	1.38891e+07	17537.1		80801.2		1.29599e+07	19038.2	884534
7.96	163100	32920	14700	72540	612625	1.46283e+07	14140.3		69210.5		1.30046e+07	18912.3	707979
7.84	209100	54970	19810	74940	836147	1.51455e+07	18301		83221.1		1.29497e+07	19054.7	924615
7.77	240600	69130	23230	80320	989471	1.52547e+07	21219.6		91906.4		1.29103e+07	19090.1	1.07905e+06
7.68	281200	83620	27360	91320	1.18173e+06	1.48088e+07	25582.2		103430		1.28497e+07	19085	1.31392e+06			1.95907e+06		94844.2	177901
7.61	317400	100500	31350	98130	1.37157e+06	1.46291e+07	29498.2		112517		1.27936e+07	19041.8	1.52907e+06
7.5	378400	137000	38650	105500	1.73273e+06	1.4346e+07	36664.6		126669		1.26864e+07	18902.4	1.93429e+06
7.42	400500	150000	41280	108700	1.89097e+06	1.30222e+07	42700.3		136599		1.25911e+07	18743.8	2.28821e+06
7.34	469700	188700	49380	120900	2.32003e+06	1.32891e+07	49443.6		146002		1.24783e+07	18533.9	2.69896e+06
7.24	510200	186500	52250	140000	2.54935e+06	1.15993e+07	58828.1		156743		1.23086e+07	18194.3	3.30162e+06
7.1	670400	168800	62940	243100	3.28141e+06	1.08159e+07	73451		169391		1.20067e+07	17561.4	4.33078e+06
6.99	731800	439900	87880	141100	4.88908e+06	1.25091e+07	85636.2		177045		1.17063e+07	16923.8	5.30317e+06
6.91	816200	496400	98450	155200	5.78844e+06	1.23186e+07	94466.6		181238		1.14474e+07	16377.9	6.10294e+06
6.81	975500	449800	106900	220300	6.80552e+06	1.15043e+07	104894		184785		1.10706e+07	15596.3	7.20834e+06
6.48	1082000	655600	130300	195400	1.18038e+07	9.33302e+06	125612		182810		9.36492e+06	12308.8	1.14843e+07
6.03	925300	469100	104600	170900	1.90979e+07	5.35779e+06	102590		148026		6.1355e+06	7139.15	1.73042e+07
5.6	436500	184500	46580	82980	1.97388e+07	2.0574e+06	56580.9		94185.3		3.22226e+06	3396.03	2.09786e+07
5.2	257600	164700	31680	35050	3.18055e+07	1.31978e+06	26489.4		49848.8		1.50414e+06	1501.69	2.26931e+07
5.02	139000	57250	14720	24840	2.20655e+07	604942	18184.5		35543.2		1.03381e+06	1017.43	2.31172e+07
																		R1 Calc	RH2O Calc
9							1360.44		8681.7		1.31638e+07	1.48502e+07	66347.9					5330.9	12429
8.95							1525.43		9696.7		1.31618e+07	1.48465e+07	74418.5					5975.23	13909.3
8.9							1710.28		10824.6		1.31596e+07	1.48425e+07	83467.3					6696.6	15561.1
8.85							1917.37		12076.6		1.31571e+07	1.48379e+07	93612.2					7504.02	17403
8.8							2149.31		13464.5		1.31544e+07	1.48328e+07	104985					8407.47	19455.4
8.75							2409.03		15001		1.31512e+07	1.4827e+07	117732					9418.05	21740.2
8.7							2699.8		16699.3		1.31477e+07	1.48206e+07	132018					10548	24281.6
8.65							3025.23		18573.5		1.31438e+07	1.48134e+07	148027					11811	27105.4
8.6							3389.34		20637.7		1.31394e+07	1.48053e+07	165965					13221.9	30239.2
8.55							3796.6		22906.5		1.31345e+07	1.47962e+07	186058					14797.2	33712.6
8.5							4251.94		25394.5		1.31289e+07	1.47861e+07	208563					16555.2	37556.6
8.45							4760.81		28116.2		1.31227e+07	1.47747e+07	233764					18515.6	41804.1
8.4							5329.25		31085.3		1.31158e+07	1.47619e+07	261976					20700.2	46488.7
8.35							5963.88		34314.7		1.3108e+07	1.47477e+07	293551					23132.5	51645
8.3							6671.98		37815.6		1.30992e+07	1.47317e+07	328878					25838.2	57307.6
8.25							7461.52		41597.5		1.30894e+07	1.47138e+07	368391					28844.8	63510.7
8.2							8341.2		45667.3		1.30785e+07	1.46937e+07	412569					32182	70286.7
8.15							9320.47		50028.9		1.30662e+07	1.46713e+07	461941					35881.1	77665.5
8.1							10409.6		54682.2		1.30524e+07	1.46463e+07	517091					39975.5	85673
8.05							11619.6		59623.3		1.30371e+07	1.46183e+07	578664					44500	94329.3
8							12962.2		64843.2		1.30198e+07	1.45869e+07	647366					49490.7	103647
7.95							14450.2		70327.7		1.30005e+07	1.4552e+07	723973					54984.4	113629
7.9							16096.6		76057.5		1.2979e+07	1.45129e+07	809331					61017.9	124267
7.85							17915.3		82007.3		1.29549e+07	1.44694e+07	904361					67627.6	135537
7.8							19920.7		88146.6		1.29279e+07	1.44208e+07	1.01006e+06					74847.7	147401
7.75							22127.3		94439.5		1.28978e+07	1.43667e+07	1.12752e+06					82709.6	159799
7.7							24549.7		100845		1.28642e+07	1.43065e+07	1.25788e+06					91240.1	172653
7.65							27201.9		107320		1.28267e+07	1.42395e+07	1.40239e+06					100459	185862
7.6							30097.4		113815		1.27849e+07	1.41651e+07	1.56237e+06					110379	199301
7.55							33248.2		120282		1.27383e+07	1.40826e+07	1.73919e+06					121000	212823
7.5							36664.6		126669		1.26864e+07	1.39911e+07	1.93429e+06					132310	226258
7.45							40353.9		132927		1.26287e+07	1.38899e+07	2.14916e+06					144279	239418
7.4							44320		139007		1.25646e+07	1.3778e+07	2.38533e+06					156859	252097
7.35							48562.4		144862		1.24934e+07	1.36546e+07	2.6443e+06					169981	264082
7.3							53074.9		150448		1.24145e+07	1.35188e+07	2.92758e+06					183552	275151
7.25							57844.9		155728		1.23272e+07	1.33695e+07	3.2366e+06					197451	285089
7.2							62851.9		160664		1.22306e+07	1.3206e+07	3.57271e+06					211533	293689
7.15							68066.8		165227		1.2124e+07	1.30271e+07	3.93711e+06					225627	300764
7.1							73451		169391		1.20067e+07	1.28322e+07	4.33078e+06					239535	306156
7.05							78955.7		173134		1.18776e+07	1.26202e+07	4.75449e+06					253039	309738
7							84521.7		176438		1.17361e+07	1.23906e+07	5.20867e+06					265904	311428
6.95							90079.3		179290		1.15813e+07	1.21427e+07	5.69339e+06					277888	311183
6.9							95549.6		181678		1.14124e+07	1.18762e+07	6.20831e+06					288742	309010
6.85							100845		183595		1.12287e+07	1.15907e+07	6.75261e+06					298230	304961
6.8							105873		185035		1.10294e+07	1.12862e+07	7.32497e+06					306131	299131
6.75							110537		185994		1.08141e+07	1.09632e+07	7.92355e+06					312254	291655
6.7							114739		186469		1.05823e+07	1.0622e+07	8.54596e+06					316446	282699
6.65							118388		186459		1.03338e+07	1.02636e+07	9.1893e+06					318598	272456
6.6							121399		185964		1.00685e+07	9.88928e+06	9.85018e+06					318654	261135
6.55							123697		184987		9.78662e+06	9.50047e+06	1.05248e+07					316613	248954
6.5							125226		183528		9.48853e+06	9.09908e+06	1.1209e+07					312528	236133
6.45							125946		181592		9.17498e+06	8.68727e+06	1.18983e+07					306504	222885
6.4							125838		179185		8.84695e+06	8.26744e+06	1.25883e+07					298694	209411
6.35							124905		176315		8.50575e+06	7.8422e+06	1.32744e+07					289285	195895
6.3							123171		172993		8.15294e+06	7.41431e+06	1.39521e+07					278498	182501
6.25							120682		169233		7.79038e+06	6.98659e+06	1.46173e+07					266569	169371
6.2							117498		165052		7.42014e+06	6.56186e+06	1.52659e+07					253744	156623
6.15							113696		160474		7.0445e+06	6.14286e+06	1.58945e+07					240268	144353
6.1							109365		155523		6.66587e+06	5.73217e+06	1.65e+07					226376	132635
6.05							104597		150231		6.28673e+06	5.33218e+06	1.70799e+07					212287	121521
6							99490.3		144632		5.9096e+06	4.94502e+06	1.76322e+07					198200	111047
5.95							94140.4		138768		5.53692e+06	4.57251e+06	1.81555e+07					184287	101232
5.9							88639.4		132680		5.17103e+06	4.21615e+06	1.86487e+07					170696	92082.4
5.85							83072.3		126416		4.81408e+06	3.87711e+06	1.91114e+07					157547	83591.4
5.8							77516		120024		4.46803e+06	3.55625e+06	1.95436e+07					144936	75744.7
5.75							72037.4		113556		4.13456e+06	3.25408e+06	1.99457e+07					132933	68520.7
5.7							66692.9		107060		3.81508e+06	2.97086e+06	2.03182e+07					121587	61892.2
5.65							61528.7		100588		3.51071e+06	2.70655e+06	2.06621e+07					110929	55828.7
5.6							56580.9		94185.3		3.22226e+06	2.46089e+06	2.09786e+07					100971	50297.1
5.55							51876.3		87897.8		2.95028e+06	2.23344e+06	2.12689e+07					91714.8	45263.2
5.5							47433		81765.5		2.69505e+06	2.02359e+06	2.15345e+07					83148	40692.1
5.45							43262.1		75823.9		2.45659e+06	1.8306e+06	2.17769e+07					75251	36549.7
5.4							39368.1		70103.5		2.23474e+06	1.65365e+06	2.19976e+07					67997.4	32802.2
5.35							35750.3		64629.2		2.02913e+06	1.49184e+06	2.21981e+07					61356	29417.4
5.3							32403.8		59420.2		1.83925e+06	1.34427e+06	2.23799e+07					55292.6	26364.5
5.25							29320.4		54490.5		1.6645e+06	1.20997e+06	2.25444e+07					49771	23614.6
5.2							26489.4		49848.8		1.50414e+06	1.08801e+06	2.26931e+07					44754.4	21140.3
5.15							23898.3		45498.9		1.35741e+06	977459	2.28273e+07					40205.9	18916.3
5.1							21533.5		41440.7		1.2235e+06	877430	2.29483e+07					36089.4	16919.1
5.05							19380.6		37670.2		1.10157e+06	787058	2.30572e+07					32370	15127.1
5							17425.1		34180.3		990777	705526	2.31551e+07					29014.4	13520.2

## Sheet: Tu028 T47D pH
Tu028: T47D CA12 Memebrane Ghost 2-14-17											Solid							WT R1 Calc	WT RH2O Calc
CO2 pK=	6.582					Max Value	280300		7994000		10040000	14880000	6031000					1414010	804276
[S] =	25	mM				pKa Buff	6.539		5.812		6.846	6.303	6.754					6.58001	7.19835
No Buffer						pKa ZnH2O	6.891		7.356			9.163						6.66732	6.76427
Ionic Strength Control=0.2						Max2
Temp =	25	C				pKa Zn2									5.56852
						pKa Buff2									6.21883
						E Max Value	79100		3030000		160000	420000	120000					545295	1967.81
						E pKa Buff	0.109		0.153		0.025	0.0916	0.025					0.0740654	0.091693
						E pKa ZnH2O	0.0995		0.13			0.078						0.0713882	0.0654777
						E Max2
						E pKa Zn2
					Dehydration	E pKa Buff2
pH	Theta/E	Phi/E	R1/E	RH2O/E	kcat/Km	kcat/Km	R1 Calc	R1 Calc 2	R2 Calc 2	RH2O Calc	k/K Calc	k/K Calc 2	k/K CalcD	k/K CalcD2				R1 Calc	RH2O Calc
8.98	1930		144.8		5815.16		1003.53		5299.9		9.96679e+06	12376.3	35630			-9.96679e+06		5579.92	13001.7
8.85	11030	5904	1270	2371	51074.1	9.46674e+06	1348.22		7090.23		9.9415e+06	13779.5	47964.7			-474756		7504.02	17403
8.74	21590		1619		65210.1	9.38242e+06	1728.99		9050.53		9.91346e+06	14856.1	61649.2			-531041		9634.07	22227.2
8.57	25240	8071	2498	7803	100947	9.81961e+06	2532.78		13129.6		9.85396e+06	16275.1	90741.4			-34347.9		14146.2	32280.5
8.54	27890	4755	2448	14340	98998.6	8.9873e+06	2708.16		14009.2		9.84092e+06	16492.7	97126.6			-853618		15133.6	34450.7
8.47	42180		3163		128157	9.90247e+06	3164.18		16279.1		9.80691e+06	16961.9	113793			95569.2		17705.8	40054.6
8.31	48690	12030	4554	18390	185568	9.91978e+06	4498.67		22782.7		9.70652e+06	17837.7	163111			213260		25273.9	56132.9
8.28	60710		4553		185771	9.2678e+06	4802.07		24233.2		9.68352e+06	17972.8	174439
8.18	75960	4301	6019		246836	9.78155e+06	5957.15		29663.4		9.59531e+06	18361.6	217973
8.1	101600	4316	7945		327442	1.07928e+07	7060.03		34716.8		9.51011e+06	18607.9	260159
8.02	107100	20640	9580	49520	397177	1.08889e+07	8344.13		40445.8		9.40966e+06	18800.8	310075
7.97	93730	24120	8839	34210	368030	8.99255e+06	9247.83		44382.1		9.33813e+06	18895.6	345741
7.88	132000	21790	11530	69540	484421	9.62107e+06	11088		52165.3		9.19019e+06	19018.9	419812
7.74	163300	18170	13610	121400	582237	8.37722e+06	14541.3		65995		8.90352e+06	19094.7	564553
7.56	201700	56410	19360	68530	855864	8.13588e+06	20080.6		86332.5		8.41437e+06	18989.4	815292
7.49	235200	57100	21930	89260	985617	7.97459e+06	22543.2		94746.9		8.18265e+06	18885.3	935760
7.41	253200	69060	24170	87340	1.11046e+06	7.47314e+06	25523.7		104489		7.88751e+06	18720.4	1.0908e+06			-414376		154297	249610
7.33	316800	74980	29380	122100	1.38515e+06	7.75347e+06	28622.1		114172		7.5597e+06	18503.9	1.26515e+06
7.25	351300	79010	32270	140600	1.56804e+06	7.30059e+06	31754.8		123580		7.19993e+06	18232.3	1.45913e+06
7.18	386200	84900	35330	157000	1.76982e+06	7.0134e+06	34442		131418		6.86052e+06	17946.5	1.64473e+06
7.02	387900	144700	39940	103600	2.18033e+06	5.97754e+06	39934.5		147203		6.01239e+06	17110.5	2.11985e+06
6.93	409300	138000	41050	117000	2.37884e+06	5.30109e+06	42318.8		154374		5.50397e+06	16521	2.4127e+06
6.86	448600	140900	44210	134400	2.70075e+06	5.12253e+06	43679.8		158938		5.10091e+06	16000.8	2.64931e+06
6.75	520500	112800	47500	206900	3.19049e+06	4.69739e+06	44789.5		164146		4.46742e+06	15075.1	3.02939e+06
6.5	409800	147500	41790		3.69058e+06	3.05559e+06	42318.8		166376		3.11976e+06	12533	3.87301e+06
6.39	418600	64330	36220	210900	3.70308e+06	2.37993e+06	39322.7		163057		2.60266e+06	11276.3	4.21008e+06
6.01	291500	69550	27080	93610	5.12625e+06	1.37341e+06	25143.3		133782		1.27819e+06	6926.49	5.10971e+06
5.53	135200	10800	10950	101900	5.37512e+06	476857	10654.4		77232.7		462643	2963.57	5.69121e+06
5.03	58710		4403		6.45394e+06	181061	3693.47		32234.4		151060	1039.93	5.91925e+06
									0.352179		1.43131	0.0102236	6.031e+06
									0.352179		1.43131	0.0102236	6.031e+06
																		R1 Calc	RH2O Calc
9							958.865		5066.81		9.97006e+06	1.48502e+07	34035.4					5330.9	12429
8.95							1074.4		5669.25		9.9616e+06	1.48465e+07	38162.1					5975.23	13909.3
8.9							1203.66		6341.23		9.95211e+06	1.48425e+07	42785.6					6696.6	15561.1
8.85							1348.22		7090.23		9.9415e+06	1.48379e+07	47964.7					7504.02	17403
8.8							1509.82		7924.44		9.92961e+06	1.48328e+07	53765.1					8407.47	19455.4
8.75							1690.41		8852.74		9.91631e+06	1.4827e+07	60259.9					9418.05	21740.2
8.7							1892.11		9884.75		9.90142e+06	1.48206e+07	67530.4					10548	24281.6
8.65							2117.25		11030.8		9.88477e+06	1.48134e+07	75666.9					11811	27105.4
8.6							2368.43		12302		9.86616e+06	1.48053e+07	84769.9					13221.9	30239.2
8.55							2648.43		13710.1		9.84536e+06	1.47962e+07	94950.6					14797.2	33712.6
8.5							2960.34		15267.5		9.82213e+06	1.47861e+07	106332					16555.2	37556.6
8.45							3307.49		16987.4		9.79619e+06	1.47747e+07	119050					18515.6	41804.1
8.4							3693.47		18883.1		9.76725e+06	1.47619e+07	133256					20700.2	46488.7
8.35							4122.18		20968.4		9.73498e+06	1.47477e+07	149113					23132.5	51645
8.3							4597.74		23257.4		9.69902e+06	1.47317e+07	166805					25838.2	57307.6
8.25							5124.58		25763.9		9.65899e+06	1.47138e+07	186529					28844.8	63510.7
8.2							5707.32		28501.1		9.61447e+06	1.46937e+07	208502					32182	70286.7
8.15							6350.81		31481.6		9.56501e+06	1.46713e+07	232960					35881.1	77665.5
8.1							7060.03		34716.8		9.51011e+06	1.46463e+07	260159					39975.5	85673
8.05							7840.04		38216.2		9.44926e+06	1.46183e+07	290375					44500	94329.3
8							8695.88		41987.2		9.3819e+06	1.45869e+07	323903					49490.7	103647
7.95							9632.45		46034.2		9.30746e+06	1.4552e+07	361059					54984.4	113629
7.9							10654.4		50358.5		9.22533e+06	1.45129e+07	402177					61017.9	124267
7.85							11765.7		54957		9.13489e+06	1.44694e+07	447608					67627.6	135537
7.8							12970.1		59822.3		9.0355e+06	1.44208e+07	497717					74847.7	147401
7.75							14269.8		64942.1		8.92652e+06	1.43667e+07	552881					82709.6	159799
7.7							15666.2		70298.3		8.80734e+06	1.43065e+07	613480					91240.1	172653
7.65							17159		75867.5		8.67734e+06	1.42395e+07	679897					100459	185862
7.6							18746		81620.7		8.53598e+06	1.41651e+07	752506					110379	199301
7.55							20422.8		87523.1		8.38275e+06	1.40826e+07	831664					121000	212823
7.5							22182.3		93535.2		8.21725e+06	1.39911e+07	917701					132310	226258
7.45							24014.4		99612.6		8.03917e+06	1.38899e+07	1.01091e+06					144279	239418
7.4							25906.1		105707		7.84832e+06	1.3778e+07	1.11152e+06					156859	252097
7.35							27840.6		111769		7.6447e+06	1.36546e+07	1.21972e+06					169981	264082
7.3							29798		117744		7.42845e+06	1.35188e+07	1.33559e+06					183552	275151
7.25							31754.8		123580		7.19993e+06	1.33695e+07	1.45913e+06					197451	285089
7.2							33684.3		129225		6.95971e+06	1.3206e+07	1.59023e+06					211533	293689
7.15							35557.3		134628		6.70857e+06	1.30271e+07	1.72865e+06					225627	300764
7.1							37342.4		139740		6.44753e+06	1.28322e+07	1.87403e+06					239535	306156
7.05							39007.1		144516		6.17781e+06	1.26202e+07	2.02589e+06					253039	309738
7							40518.8		148916		5.90083e+06	1.23906e+07	2.18358e+06					265904	311428
6.95							41846.1		152902		5.61821e+06	1.21427e+07	2.34636e+06					277888	311183
6.9							42959.9		156444		5.33169e+06	1.18762e+07	2.51335e+06					288742	309010
6.85							43834.5		159513		5.04312e+06	1.15907e+07	2.68357e+06					298230	304961
6.8							44449.3		162086		4.75439e+06	1.12862e+07	2.85595e+06					306131	299131
6.75							44789.5		164146		4.46742e+06	1.09632e+07	3.02939e+06					312254	291655
6.7							44846.5		165678		4.18405e+06	1.0622e+07	3.20273e+06					316446	282699
6.65							44619		166671		3.90606e+06	1.02636e+07	3.37484e+06					318598	272456
6.6							44112.6		167120		3.63508e+06	9.88928e+06	3.54461e+06					318654	261135
6.55							43339.7		167022		3.37256e+06	9.50047e+06	3.71099e+06					316613	248954
6.5							42318.8		166376		3.11976e+06	9.09908e+06	3.87301e+06					312528	236133
6.45							41073.6		165188		2.87773e+06	8.68727e+06	4.02982e+06					306504	222885
6.4							39631.9		163464		2.6473e+06	8.26744e+06	4.18068e+06					298694	209411
6.35							38024.5		161218		2.42906e+06	7.8422e+06	4.32498e+06					289285	195895
6.3							36283.7		158464		2.2234e+06	7.41431e+06	4.46225e+06					278498	182501
6.25							34442		155222		2.03051e+06	6.98659e+06	4.59215e+06					266569	169371
6.2							32531.5		151517		1.85039e+06	6.56186e+06	4.71446e+06					253744	156623
6.15							30582.2		147378		1.68289e+06	6.14286e+06	4.8291e+06					240268	144353
6.1							28622.1		142838		1.52773e+06	5.73217e+06	4.93608e+06					226376	132635
6.05							26675.8		137936		1.3845e+06	5.33218e+06	5.0355e+06					212287	121521
6							24764.8		132714		1.25272e+06	4.94502e+06	5.12754e+06					198200	111047
5.95							22907.1		127218		1.13185e+06	4.57251e+06	5.21246e+06					184287	101232
5.9							21117.2		121499		1.02128e+06	4.21615e+06	5.29054e+06					170696	92082.4
5.85							19406.3		115606		920398	3.87711e+06	5.36214e+06					157547	83591.4
5.8							17782.7		109594		828566	3.55625e+06	5.4276e+06					144936	75744.7
5.75							16251.8		103514		745148	3.25408e+06	5.4873e+06					132933	68520.7
5.7							14816.7		97420.1		669518	2.97086e+06	5.54163e+06					121587	61892.2
5.65							13478.4		91360.9		601067	2.70655e+06	5.59097e+06					110929	55828.7
5.6							12236.2		85383.4		539212	2.46089e+06	5.63568e+06					100971	50297.1
5.55							11088		79530.4		483397	2.23344e+06	5.67614e+06					91714.8	45263.2
5.5							10030.7		73839.7		433095	2.02359e+06	5.7127e+06					83148	40692.1
5.45							9060.55		68344.1		387816	1.8306e+06	5.74567e+06					75251	36549.7
5.4							8173		63070.7		347099	1.65365e+06	5.77539e+06					67997.4	32802.2
5.35							7363.26		58040.8		310520	1.49184e+06	5.80213e+06					61356	29417.4
5.3							6626.33		53270.3		277685	1.34427e+06	5.82617e+06					55292.6	26364.5
5.25							5957.15		48769.9		248234	1.20997e+06	5.84777e+06					49771	23614.6
5.2							5350.7		44545.3		221835	1.08801e+06	5.86716e+06					44754.4	21140.3
5.15							4802.07		40598		198187	977459	5.88454e+06					40205.9	18916.3
5.1							4306.54		36925.4		177014	877430	5.90012e+06					36089.4	16919.1
5.05							3859.6		33522.1		158067	787058	5.91408e+06					32370	15127.1
5							3457.01		30379.8		141119	705526	5.92658e+06					29014.4	13520.2

## Sheet: pK Values
pKs for UFH and T47D
	UFH:
	Hydration	Dehydration
kcat/Km Max	37810000	79590000
k/K Max error	830000	2900000
kcat/Km	6.076	6.42
k/K error	0.079	0.0597
	T47D
	Hydration	Dehydration
kcat/Km Max	10040000	6031000
k/K Max error	160000	120000
kcat/Km	6.846	6.754
k/K error	0.025	0.025
