# Supplementary material for: Expression of Concern: Differential expression and function of CAIX and CAXII in breast cancer: A comparison between tumorgraft models and cells
Source: PLoS One. 2025 Jul 3;20(7):e0327518. doi: 10.1371/journal.pone.0327518 (PMC12225858; doi:10.1371/journal.pone.0327518)
Supplement: S24 File — Underlying quantitative data in support of Fig 5C in [1]. (XLSX) [file pone.0327518.s024.xlsx]

## Sheet: UFH Final
							1			1.5		2			2.5			3		3.5			4		4.5			5			5.5
NOD.Cg-Prkcsid II2rgtmlwjl/S2J							2017-02-23		2017-02-27		2017-03-02			2017-03-06		2017-03-09			2017-03-13		2017-03-16			2017-03-20		2017-03-24			2017-03-28
Cage#	number	DOB	Gender	Cells	Injection	DOI	Weight (g)	size	L	W	Weight (g)	L	W	L	W	Weight	L	W	L	W	Weight	L	W	L	W	Weight	L	W	Weight	L	W
733961	NO	2016-11-14	F	UFHLG	L4	2017-02-16	20	0	2	2	20	4.2	3.5	5.1	5	21	6.3	5.4	8.6	7.2	22	11.3	8.2	12.2	10.6	22	16.1	14.3	20.65	14.3	11.3
	L1	2016-11-12	F	UFHLG	L4	2017-02-16	26	0	2	2	27	5.5	5.2	7.6	6.2	27	10.7	8.4	11.3	9.2	27	15.7	9.8	16.9	11.8	28	18.2	16	27.99	25.1	19.5
	R1	2016-11-12	F	UFHLG	L4	2017-02-16	22	0	2	2	22	5.2	4.3	6.3	4.8	23	7.9	6	10.7	8.7	24	9.5	6.5	13.4	10.2	24	17.7	12.1	23.23	24.4	18.6
	L2	2016-11-12	F	UFHLG	L4	2017-02-16	24	0	2	2	25	4.6	4.1	5.2	5	26	5.9	4.8	10	7	25	10.7	8.3	13.3	8.5	25	16	13.7	25.64	16.3	15.2
	R2	2016-11-12	F	UFHLG	L4	2017-02-16	26	0	2.5	2.5	27	5.8	4.7	7.6	6.6	28	10.5	8.1	12.1	11.3	28	15.2	11.7	17.4	12.1	25	21.1	16.1	26.73	20.4	14.9
								1		1.5			2		2.5			3		3.5		4
NOD.Cg-Prkcsid II2rgtmlwjl/S2J							2017-03-09			2017-03-13		2017-03-16			2017-03-20		2017-03-24			2017-03-28		2017-03-31
Cage#	number	DOB	Gender	Cells	Injection	DOI	Weight	L	W	L	W	Weight	L	W	L	W	Weight	L	W	L	W	L	W
738528	NO	2016-12-03	F	UFH-CA9KD219	L4	2017-03-02	25	0	0	0	0	24	0	0	11	11	25	15.1	12.4	14.5	11	17.9	13.7
	L1	2016-12-03	F	UFH-CA9KD219	L4	2017-03-02	24	2	2	4	4	25	8.2	7.8	10.7	9	25	7.4	7.1	14.6	9.6	13.6	11.8
	R1	2016-12-03	F	UFH-CA9KD219	L4	2017-03-02	24	2	2	4	4	24	8.9	7.4	11.3	8.4	24	12.3	9.8	14.5	9.4	16.6	13.1
	L2	2016-12-04	F	UFH-CA9KD219	L4	2017-03-02	25	2	2	5.1	3.5	26	10.5	8.5	10.8	8.4	24	12.8	11.2	14.7	10	17.8	13
	R2	2016-12-04	F	UFH-CA9KD219	L4	2017-03-02	26	0	0	0	0	26	4	4	7	6.6	27	14.1	11.8	13.8	10.8	10.1	9.2
738527	NO	2016-12-03	F	UFH-CA9KD223	L4	2017-03-02	23	2	2	3	3	23	3	3	5.3	4.9	23	7.5	6.2	7.5	7.2	9.8	8.7
	L1	2016-12-03	F	UFH-CA9KD223	L4	2017-03-02	23	2	2	3.5	3.5	23	4.5	4.5	6.6	6.3	23	9.1	8.1	11.4	9.3	13.3	11.1
	R1	2016-12-03	F	UFH-CA9KD223	L4	2017-03-02	22	2	2	3.5	3.5	22	5.5	4.3	6.9	6.8	22	8.2	7.4	12.6	10.5	12.9	10.6
	L2	2016-12-03	F	UFH-CA9KD223	L4	2017-03-02	22	2	2	3.5	3.5	22	5.3	5	9.8	8	22	11.1	9.2	11.1	8.7	11.2	11.2
	R2	2016-12-03	F	UFH-CA9KD223	L4	2017-03-02	22	2	2	3.5	3.5	22	5	3.5	6.2	6.1	22	11.6	9.1	11	8.2	14	11.2
UFH-Ctl	Ctl		W3			W3.5			W4			W4.5			W5			W5.5			W1		W1.5			W2			W2.5
733961	NO	L4	91.854			222.912			379.906			685.396			1646.14			912.984			0		4			25.725			63.75
	L1	L4	377.496			478.216			753.914			1176.58			2329.6			4772.14			0		4			74.36			146.072
	R1	L4	142.2			404.941			200.688			697.068			1295.73			4220.71			0		4			48.074			72.576
	L2	L4	67.968			245			368.562			480.463			1501.52			1882.98			0		4			38.663			65
	R2	L4	344.452	204.794	145.538	772.525	424.719	222.062	1040.36	548.687	341.284	1273.77	862.654	343.683	2734.67	1901.53	606.132	2264.5	2810.66	1627.55	0	0	7.8125	4.7625	1.705	64.061	50.1766	19.4453	165.528	102.585	49.1789
UFH-CA9KD1	CA9KD219		W3			W1			W1.5			W2			W2.5			W3.5			W4
738528	NO	L4	1160.89			0			0			0			665.5			877.25			1679.83
	L1	L4	186.517			4			32			249.444			433.35			672.768			946.832
	R1	L4	590.646			4			32			243.682			398.664			640.61			1424.36
	L2	L4	802.816			4			31.2375			379.312			381.024			735			1504.1
	R2	L4	981.642	744.502	376.84	0	2.4		0	19.0475	17.3907	32	180.888		152.46	406.2	182.379	804.816	746.089	96.536	427.432	1196.51	508.415
UFH-CA9KD2	CA9KD223		W3			W1			W1.5			W2			W2.5			W3.5			W4
738527	NO	L4	144.15			4			13.5			13.5			63.6265			194.4			370.881
	L1	L4	298.525			4			21.4375			45.5625			130.977			492.993			819.346
	R1	L4	224.516			4			21.4375			50.8475			159.528			694.575			724.722
	L2	L4	469.752			4			21.4375			66.25			313.6			420.079			702.464
	R2	L4	480.298	368.273	148.798	4	4	0	21.4375	19.85	3.54976	30.625	41.357	20.1159	115.351	156.617	94.4188	369.82	434.374	182.414	878.08	699.099	196.779
							W1		W2		W3		W4		W5
NOD.Cg-Prkcsid II2rgtmlwjl/S2J
Cage#	number	DOB	Gender	Cells	Injection	DOI	L	W	L	W	L	W	L	W	L	W
733961	NO	2016-11-14	F	UFHLG	L4	2017-02-16	0	0	4.2	3.5	6.3	5.4	11.3	8.2	16.1	14.3
	L1	2016-11-12	F	UFHLG	L4	2017-02-16	0	0	5.5	5.2	10.7	8.4	15.7	9.8	18.2	16
	R1	2016-11-12	F	UFHLG	L4	2017-02-16	0	0	5.2	4.3	7.9	6	9.5	6.5	17.7	12.1
	L2	2016-11-12	F	UFHLG	L4	2017-02-16	0	0	4.6	4.1	5.9	4.8	10.7	8.3	16	13.7
	R2	2016-11-12	F	UFHLG	L4	2017-02-16	0	0	5.8	4.7	10.5	8.1	15.2	11.7	21.1	16.1
							W1		W2		W3		W4
NOD.Cg-Prkcsid II2rgtmlwjl/S2J
Cage#	number	DOB	Gender	Cells	Injection	DOI	L	W	L	W	L	W	L	W
738528	NO	2016-12-03	F	UFH-CA9KD219	L4	2017-03-02	0	0	0	0	15.1	12.4	17.9	13.7
	L1	2016-12-03	F	UFH-CA9KD219	L4	2017-03-02	2	2	8.2	7.8	7.4	7.1	13.6	11.8
	R1	2016-12-03	F	UFH-CA9KD219	L4	2017-03-02	2	2	8.9	7.4	12.3	9.8	16.6	13.1
	L2	2016-12-04	F	UFH-CA9KD219	L4	2017-03-02	2	2	10.5	8.5	12.8	11.2	17.8	13
	R2	2016-12-04	F	UFH-CA9KD219	L4	2017-03-02	0	0	4	4	14.1	11.8	10.1	9.2
738527	NO	2016-12-03	F	UFH-CA9KD223	L4	2017-03-02	2	2	3	3	7.5	6.2	9.8	8.7
	L1	2016-12-03	F	UFH-CA9KD223	L4	2017-03-02	2	2	4.5	4.5	9.1	8.1	13.3	11.1
	R1	2016-12-03	F	UFH-CA9KD223	L4	2017-03-02	2	2	5.5	4.3	8.2	7.4	12.9	10.6
	L2	2016-12-03	F	UFH-CA9KD223	L4	2017-03-02	2	2	5.3	5	11.1	9.2	11.2	11.2
	R2	2016-12-03	F	UFH-CA9KD223	L4	2017-03-02	2	2	5	3.5	11.6	9.1	14	11.2
